# Supplementary material for: Effects of Music-Based Interventions on Motor and Non-Motor Symptoms in Patients with Parkinson’s Disease: A Systematic Review and Meta-Analysis
Source: Int J Environ Res Public Health. 2023 Jan 6;20(2):1046. doi: 10.3390/ijerph20021046 (PMC9859027; doi:10.3390/ijerph20021046)
Supplement: Supplementary file 1 [file ijerph-20-01046-s001.zip]

Archive with 1 entries (1 files):
- ijerph-2101011-supplementary.pdf
